# Supplementary material for: Respiratory Infection-Related Pathogens in the Pediatric Intensive Care Unit During 2019–2024 in Hubei, China
Source: Pathogens. 2026 Feb 14;15(2):219. doi: 10.3390/pathogens15020219 (PMC12942933; doi:10.3390/pathogens15020219)
Supplement: Supplementary file 1 [file pathogens-15-00219-s001.zip]

Archive with 7 entries (7 files):
- Supplementary Figure. S1.jpg
- Supplementary Figure. S1.pdf
- Supplementary Figure. S2.jpg
- Supplementary Figure. S2.pdf
- Supplementary Figure. S3.jpg
- Supplementary Figure. S3.pdf
- Supplementary Table S1.pdf
